# Supplementary material for: Hypothyroidism and rheumatoid arthritis: a two-sample Mendelian randomization study
Source: Front Endocrinol (Lausanne). 2023 May 30;14:1179656. doi: 10.3389/fendo.2023.1179656 (PMC10262846; doi:10.3389/fendo.2023.1179656)
Supplement: Supplementary file 2 [file Table_1.xlsx]

## Sheet: Sheet1
Supplemetary Table 1 Functional annotation profiles.
File accession	File format	File type	Output type	File assembly	Experiment accession	Assay	Donor(s)	Biosample term id	Biosample term name	Biosample type	Biosample organism	Experiment target	Library made from	File download URL
ENCFF655FYI	bigWig	bigWig	signal p-value	GRCh38	ENCSR000ATN	TF ChIP-seq	/human-donors/ENCDO265AAA/	CL:0001054	CD14-positive monocyte	primary cell	Homo sapiens	CTCF-human	DNA	https://www.encodeproject.org/files/ENCFF655FYI/@@download/ENCFF655FYI.bigWig
ENCFF044YVA	bigWig	bigWig	signal p-value	GRCh38	ENCSR116AKQ	TF ChIP-seq	/human-donors/ENCDO781BMZ/	CL:0000625	CD8-positive, alpha-beta T cell	primary cell	Homo sapiens	CTCF-human	DNA	https://www.encodeproject.org/files/ENCFF044YVA/@@download/ENCFF044YVA.bigWig
ENCFF395HSD	bigWig	bigWig	signal p-value	GRCh38	ENCSR856TKC	TF ChIP-seq	/human-donors/ENCDO195VEA/	CL:0000623	natural killer cell	primary cell	Homo sapiens	CTCF-human	DNA	https://www.encodeproject.org/files/ENCFF395HSD/@@download/ENCFF395HSD.bigWig
ENCFF843PZR	bigWig	bigWig	signal p-value	GRCh38	ENCSR470KCE	TF ChIP-seq	/human-donors/ENCDO394DKX/	CL:0000624	CD4-positive, alpha-beta T cell	primary cell	Homo sapiens	CTCF-human	DNA	https://www.encodeproject.org/files/ENCFF843PZR/@@download/ENCFF843PZR.bigWig
ENCFF663DNP	bigWig	bigWig	signal p-value	GRCh38	ENCSR785YRL	TF ChIP-seq	/human-donors/ENCDO055UKA/, /human-donors/ENCDO082FOL/	CL:0000775	neutrophil	primary cell	Homo sapiens	CTCF-human	DNA	https://www.encodeproject.org/files/ENCFF663DNP/@@download/ENCFF663DNP.bigWig
ENCFF461QRZ	bigWig	bigWig	signal p-value	GRCh38	ENCSR000AUV	TF ChIP-seq	/human-donors/ENCDO115AAA/	CL:0000236	B cell	primary cell	Homo sapiens	CTCF-human	DNA	https://www.encodeproject.org/files/ENCFF461QRZ/@@download/ENCFF461QRZ.bigWig
ENCFF877OBO	bigWig	bigWig	signal p-value	GRCh38	ENCSR075NRV	TF ChIP-seq	/human-donors/ENCDO383AQS/	CL:0000236	B cell	primary cell	Homo sapiens	CTCF-human	DNA	https://www.encodeproject.org/files/ENCFF877OBO/@@download/ENCFF877OBO.bigWig
ENCFF451AYU	bigWig	bigWig	signal p-value	GRCh38	ENCSR162KZY	TF ChIP-seq	/human-donors/ENCDO544CHQ/	CL:0001054	CD14-positive monocyte	primary cell	Homo sapiens	CTCF-human	DNA	https://www.encodeproject.org/files/ENCFF451AYU/@@download/ENCFF451AYU.bigWig
ENCFF609TMO	bigWig	bigWig	signal p-value	GRCh38	ENCSR105HEC	TF ChIP-seq	/human-donors/ENCDO383AQS/	NTR:0000506	activated B cell	primary cell	Homo sapiens	CTCF-human	DNA	https://www.encodeproject.org/files/ENCFF609TMO/@@download/ENCFF609TMO.bigWig
ENCFF113QRU	bigWig	bigWig	signal p-value	GRCh38	ENCSR347MXL	TF ChIP-seq	/human-donors/ENCDO781BMZ/	CL:0000906	activated CD8-positive, alpha-beta T cell	primary cell	Homo sapiens	CTCF-human	DNA	https://www.encodeproject.org/files/ENCFF113QRU/@@download/ENCFF113QRU.bigWig
ENCFF557ZTZ	bigWig	bigWig	signal p-value	GRCh38	ENCSR806WWX	TF ChIP-seq	/human-donors/ENCDO394DKX/	NTR:0000495	activated CD4-positive, alpha-beta T cell	primary cell	Homo sapiens	CTCF-human	DNA	https://www.encodeproject.org/files/ENCFF557ZTZ/@@download/ENCFF557ZTZ.bigWig
ENCFF680XUD	bigWig	bigWig	signal p-value	GRCh38	ENCSR000DKV	TF ChIP-seq	/human-donors/ENCDO000AAK/	EFO:0002784	GM12878	cell line	Homo sapiens	CTCF-human	DNA	https://www.encodeproject.org/files/ENCFF680XUD/@@download/ENCFF680XUD.bigWig
ENCFF746RVZ	bigWig	bigWig	signal p-value	GRCh38	ENCSR463GOT	TF ChIP-seq	/human-donors/ENCDO000AAE/	EFO:0001203	MCF-7	cell line	Homo sapiens	ESR1-human	DNA	https://www.encodeproject.org/files/ENCFF746RVZ/@@download/ENCFF746RVZ.bigWig
ENCFF040OSD	bigWig	bigWig	signal p-value	GRCh38	ENCSR762LIP	TF ChIP-seq	/human-donors/ENCDO882UJI/	EFO:0009747	WTC11	cell line	Homo sapiens	AR-human	DNA	https://www.encodeproject.org/files/ENCFF040OSD/@@download/ENCFF040OSD.bigWig
ENCFF164XMD	bigWig	bigWig	signal p-value	GRCh38	ENCSR094WHO	TF ChIP-seq	/human-donors/ENCDO000ABF/	EFO:0001184	HEK293T	cell line	Homo sapiens	FOXA1-human	DNA	https://www.encodeproject.org/files/ENCFF164XMD/@@download/ENCFF164XMD.bigWig
ENCFF123LQF	bigInteract	bigInteract	loops	GRCh38	ENCSR184YZV	ChIA-PET	/human-donors/ENCDO000AAK/	EFO:0002784	GM12878	cell line	Homo sapiens	CTCF-human	DNA	https://www.encodeproject.org/files/ENCFF123LQF/@@download/ENCFF123LQF.bigInteract
ENCFF551COX	bigInteract	bigInteract	loops	GRCh38	ENCSR545NUL	ChIA-PET	/human-donors/ENCDO282XZV/	CL:0000084	T-cell	primary cell	Homo sapiens	CTCF-human	DNA	https://www.encodeproject.org/files/ENCFF551COX/@@download/ENCFF551COX.bigInteract
ENCFF852SGY	bigInteract	bigInteract	loops	GRCh38	ENCSR536ZNI	ChIA-PET	/human-donors/ENCDO383AQS/	CL:0000236	B cell	primary cell	Homo sapiens	CTCF-human	DNA	https://www.encodeproject.org/files/ENCFF852SGY/@@download/ENCFF852SGY.bigInteract
ENCFF790BCV	bigInteract	bigInteract	loops	GRCh38	ENCSR038GON	ChIA-PET	/human-donors/ENCDO106CDP/	NTR:0000537	activated T-cell	primary cell	Homo sapiens	CTCF-human	DNA	https://www.encodeproject.org/files/ENCFF790BCV/@@download/ENCFF790BCV.bigInteract
