# Supplementary material for: Hypothyroidism and rheumatoid arthritis: a two-sample Mendelian randomization study
Source: Front Endocrinol (Lausanne). 2023 May 30;14:1179656. doi: 10.3389/fendo.2023.1179656 (PMC10262846; doi:10.3389/fendo.2023.1179656)
Supplement: Supplementary file 3 [file Table_2.xlsx]

## Sheet: Merge-SNP-singleanalysis-result
Supplemetary Table 2 Sei framework and MR predicted results of IVs.
SNP_id	exposure_result	b_score	sei_score
rs4409785	ukb-a-77-"ebi-a-GCST000679";ukb-a-190-"ebi-a-GCST000679"	0.536752	9.03711
rs3850765	ukb-a-77-"ebi-a-GCST000679"	1.79134	1.30756
rs2476601	finn-b-HYPOTHY_REIMB-"finn-b-M13_RHEUMA"	0.81651	0.991839
rs9511151	ukb-a-77-"ebi-a-GCST000679"	0.516171	0.639144
rs4444866	ukb-a-77-"ebi-a-GCST000679"	0.185076	0.522172
rs2745803	ukb-a-77-"ebi-a-GCST000679"	0.491828	0.331347
rs1561924	ukb-a-77-"ebi-a-GCST000679"	1.59514	0.207818
rs13333582	ukb-a-77-"ebi-a-GCST000679"	0.557122	0.201409
rs13145888	ukb-a-77-"ebi-a-GCST000679"	0.61199	0.184596
rs11571297	ukb-a-77-"ebi-a-GCST000679";finn-b-HYPOTHY_REIMB-"finn-b-M13_RHEUMA"	0.737073	0.182762
rs11073337	ukb-a-190-"ebi-a-GCST000679"	0.671997	0.153541
rs9277557	finn-b-HYPOTHY_REIMB-"finn-b-M13_RHEUMA"	1.1552	0.150105
rs7090530	ukb-a-77-"ebi-a-GCST000679"	1.33922	0.145659
rs9507287	ukb-a-190-"ebi-a-GCST000679"	0.36801	0.136903
rs71571466	ukb-a-190-"ebi-a-GCST000679"	0.396256	0.131052
rs10929817	finn-b-HYPOTHY_REIMB-"finn-b-M13_RHEUMA"	0.282449	0.119639
rs933243	ukb-a-77-"ebi-a-GCST000679"	0.547501	0.112025
rs13383352	ukb-a-190-"ebi-a-GCST000679"	0.054168	0.112017
rs7072793	ukb-a-190-"ebi-a-GCST000679"	1.07044	0.106674
rs11258303	ukb-a-77-"ebi-a-GCST000679"	1.86623	0.105898
rs6833591	ukb-a-77-"ebi-a-GCST000679"	0.764716	0.0836969
rs2445610	ukb-a-77-"ebi-a-GCST000679"	0.509505	0.0801926
rs174584	ukb-a-190-"ebi-a-GCST000679"	0.457018	0.0770589
rs11256448	ukb-a-77-"ebi-a-GCST000679"	0.945797	0.0736614
rs2442752	finn-b-HYPOTHY_REIMB-"finn-b-M13_RHEUMA"	-0.401966	0.0653131
rs6992869	ukb-a-77-"ebi-a-GCST000679"	0.393585	0.0558235
rs3184504	finn-b-HYPOTHY_REIMB-"finn-b-M13_RHEUMA";ukb-a-77-"ebi-a-GCST000679";ukb-a-190-"ebi-a-GCST000679"	0.402818	0.0499535
rs221786	ukb-a-77-"ebi-a-GCST000679"	0.743256	0.0465658
rs73192661	finn-b-HYPOTHY_REIMB-"finn-b-M13_RHEUMA"	0.0483631	0.0452647
rs11675342	ukb-a-77-"ebi-a-GCST000679"	-0.260497	0.0432444
rs12325861	ukb-a-77-"ebi-a-GCST000679";ukb-a-190-"ebi-a-GCST000679"	0.383664	0.0411973
rs11571302	ukb-a-190-"ebi-a-GCST000679"	0.502907	0.0384394
rs7006080	ukb-a-77-"ebi-a-GCST000679"	0.535305	0.0348812
rs2111485	ukb-a-77-"ebi-a-GCST000679";ukb-a-190-"ebi-a-GCST000679"	0.390606	0.0251321
rs11783023	ukb-a-77-"ebi-a-GCST000679"	-0.364219	0.0245643
rs744253	ukb-a-190-"ebi-a-GCST000679"	0.937823	0.0218632
rs17843723	finn-b-HYPOTHY_REIMB-"finn-b-M13_RHEUMA"	-0.620963	0.0199749
rs2123340	ukb-a-77-"ebi-a-GCST000679"	0.470321	0.0189267
rs12980063	ukb-a-77-"ebi-a-GCST000679"	-1.66835	0.0187931
rs7030280	finn-b-HYPOTHY_REIMB-"finn-b-M13_RHEUMA"	-0.0111288	0.0154338
rs1549142	ukb-a-77-"ebi-a-GCST000679"	0.569954	0.0142838
rs683763	ukb-a-190-"ebi-a-GCST000679";ukb-a-77-"ebi-a-GCST000679"	-0.152738	0.013123
rs3775291	ukb-a-77-"ebi-a-GCST000679"	0.148162	0.0122557
rs17020149	ukb-a-77-"ebi-a-GCST000679"	0.202798	0.0102519
rs7751251	ukb-a-190-"ebi-a-GCST000679"	0.2284	0.00991214
rs7905731	ukb-a-77-"ebi-a-GCST000679"	0.922621	0.00852576
rs13090803	ukb-a-77-"ebi-a-GCST000679"	0.902419	0.00275524
rs2160316	ukb-a-77-"ebi-a-GCST000679"	0.600352	0.00113387
rs9269020	finn-b-HYPOTHY_REIMB-"finn-b-M13_RHEUMA"	0.965923	-0.00429681
rs4915076	ukb-a-190-"ebi-a-GCST000679"	0.131985	-0.01016
rs2412971	ukb-a-190-"ebi-a-GCST000679"	0.542651	-0.0104683
rs1790604	ukb-a-77-"ebi-a-GCST000679"	0.898363	-0.0115954
rs2412973	ukb-a-77-"ebi-a-GCST000679"	0.901996	-0.0203879
rs10036386	ukb-a-77-"ebi-a-GCST000679"	-0.563451	-0.0339629
rs3732378	ukb-a-190-"ebi-a-GCST000679"	0.0864579	-0.0400544
rs9356551	ukb-a-190-"ebi-a-GCST000679"	0.348784	-0.0405535
rs9271365	finn-b-HYPOTHY_REIMB-"finn-b-M13_RHEUMA"	1.48677	-0.0430797
rs10768122	ukb-a-190-"ebi-a-GCST000679"	0.319986	-0.0546938
rs7849424	ukb-a-77-"ebi-a-GCST000679"	-0.951999	-0.0602116
rs7655751	ukb-a-190-"ebi-a-GCST000679"	0.405328	-0.0668572
rs3800373	ukb-a-77-"ebi-a-GCST000679"	1.32713	-0.0693494
rs229540	ukb-a-77-"ebi-a-GCST000679"	0.462937	-0.0702901
rs4276275	ukb-a-77-"ebi-a-GCST000679"	0.895846	-0.0811157
rs34801483	ukb-a-190-"ebi-a-GCST000679"	0.501469	-0.0852518
rs13399762	ukb-a-77-"ebi-a-GCST000679"	0.0879324	-0.0938869
rs10424978	ukb-a-77-"ebi-a-GCST000679"	0.832139	-0.0960865
rs1032129	ukb-a-77-"ebi-a-GCST000679"	-0.195621	-0.111527
rs2744944	ukb-a-190-"ebi-a-GCST000679"	0.43879	-0.129076
rs9366622	ukb-a-190-"ebi-a-GCST000679"	0.564252	-0.162285
rs56175143	finn-b-HYPOTHY_REIMB-"finn-b-M13_RHEUMA"	0.750821	-0.164402
rs7649344	ukb-a-77-"ebi-a-GCST000679"	0.610097	-0.166389
rs10174238	finn-b-HYPOTHY_REIMB-"finn-b-M13_RHEUMA"	0.845633	-0.177058
rs16918198	ukb-a-190-"ebi-a-GCST000679"	0.388461	-0.177161
rs736374	ukb-a-77-"ebi-a-GCST000679"	0.70385	-0.206654
rs926103	ukb-a-77-"ebi-a-GCST000679"	0.812104	-0.216465
rs71508903	ukb-a-77-"ebi-a-GCST000679";ukb-a-190-"ebi-a-GCST000679"	1.78574	-0.227878
rs13212936	ukb-a-77-"ebi-a-GCST000679"	0.737723	-0.246423
rs10425559	ukb-a-190-"ebi-a-GCST000679"	0.457165	-0.534113
rs10956412	ukb-a-77-"ebi-a-GCST000679"	0.355984	-0.560836
rs8054578	ukb-a-77-"ebi-a-GCST000679"	0.650906	-0.618432
rs113229608	ukb-a-77-"ebi-a-GCST000679"	-0.374835	-0.658496
rs853303	ukb-a-77-"ebi-a-GCST000679";ukb-a-190-"ebi-a-GCST000679"	0.132066	-0.667019
rs8043085	ukb-a-77-"ebi-a-GCST000679"	1.33311	-0.764227
rs1534430	ukb-a-77-"ebi-a-GCST000679";ukb-a-190-"ebi-a-GCST000679"	0.479058	-0.950944
rs244672	ukb-a-77-"ebi-a-GCST000679"	0.86923	-1.05817
rs8008961	ukb-a-77-"ebi-a-GCST000679"	1.0918	-1.09365
rs911760	ukb-a-77-"ebi-a-GCST000679"	1.09456	-1.12488
rs2857165	finn-b-HYPOTHY_REIMB-"finn-b-M13_RHEUMA"	1.267	-1.17744
rs2858483	finn-b-HYPOTHY_REIMB-"finn-b-M13_RHEUMA";ukb-a-190-"ebi-a-GCST000679"	0.384233	-1.62766
rs10116520	finn-b-HYPOTHY_REIMB-"finn-b-M13_RHEUMA"	0.566305	-3.04701
