# Supplementary material for: Hypothyroidism and rheumatoid arthritis: a two-sample Mendelian randomization study
Source: Front Endocrinol (Lausanne). 2023 May 30;14:1179656. doi: 10.3389/fendo.2023.1179656 (PMC10262846; doi:10.3389/fendo.2023.1179656)
Supplement: Supplementary file 4 [file Table_3.xlsx]

## Sheet: dat_MR_reverse_results
Supplemetary Table 3 Reverse direction MR analysis of hypothyroidism and rheumatoid arthritis.
exposure	outcome	method	nsnp	b	se	pval	lo_ci	up_ci	or	or_lci95	or_uci95
Rheumatoid arthritis	Hypothyroidism, drug reimbursement	MR Egger	28	0.0491131	0.135016	0.718981	-0.215519	0.313745	1.05034	0.806123	1.36854
Rheumatoid arthritis	Hypothyroidism, drug reimbursement	Weighted median	28	0.147201	0.0338895	1.40198e-05	0.0807772	0.213624	1.15859	1.08413	1.23816
Rheumatoid arthritis	Hypothyroidism, drug reimbursement	Inverse variance weighted	28	0.241257	0.081869	0.00321011	0.0807938	0.40172	1.27285	1.08415	1.49439
Rheumatoid arthritis	Hypothyroidism, drug reimbursement	Simple mode	28	0.0357442	0.0607602	0.561231	-0.0833458	0.154834	1.03639	0.920033	1.16746
Rheumatoid arthritis	Hypothyroidism, drug reimbursement	Weighted mode	28	0.102244	0.0416263	0.0207578	0.0206568	0.183832	1.10765	1.02087	1.20181
Rheumatoid arthritis	Non-cancer illness code self-reported: hypothyroidism/myxoedema	MR Egger	18	0.190855	0.106097	0.0909278	-0.0170949	0.398805	1.21028	0.98305	1.49004
Rheumatoid arthritis	Non-cancer illness code self-reported: hypothyroidism/myxoedema	Weighted median	18	-0.00469033	0.0381058	0.902038	-0.0793778	0.0699971	0.995321	0.923691	1.07251
Rheumatoid arthritis	Non-cancer illness code self-reported: hypothyroidism/myxoedema	Inverse variance weighted	18	0.185684	0.0502491	0.000219658	0.0871954	0.284172	1.20404	1.09111	1.32866
Rheumatoid arthritis	Non-cancer illness code self-reported: hypothyroidism/myxoedema	Simple mode	18	0.0320138	0.0471648	0.506424	-0.0604293	0.124457	1.03253	0.94136	1.13253
Rheumatoid arthritis	Non-cancer illness code self-reported: hypothyroidism/myxoedema	Weighted mode	18	-0.0108246	0.0264975	0.687996	-0.0627597	0.0411105	0.989234	0.939169	1.04197
Rheumatoid arthritis	Treatment/medication code: levothyroxine sodium	MR Egger	18	0.147957	0.0974264	0.14836	-0.0429985	0.338913	1.15946	0.957913	1.40342
Rheumatoid arthritis	Treatment/medication code: levothyroxine sodium	Weighted median	18	-0.0180469	0.0307658	0.55748	-0.0783479	0.0422541	0.982115	0.924643	1.04316
Rheumatoid arthritis	Treatment/medication code: levothyroxine sodium	Inverse variance weighted	18	0.157358	0.0461551	0.000651236	0.0668939	0.247822	1.17041	1.06918	1.28123
Rheumatoid arthritis	Treatment/medication code: levothyroxine sodium	Simple mode	18	0.180938	0.0470154	0.00128794	0.0887874	0.273088	1.19834	1.09285	1.31402
Rheumatoid arthritis	Treatment/medication code: levothyroxine sodium	Weighted mode	18	-0.0106629	0.0246021	0.670163	-0.0588831	0.0375572	0.989394	0.942817	1.03827
